# Supplementary material for: A Cross-Sectional Study of Commercial Ewe Management Practices for Different Sheep Breeds across Southern Australia
Source: Animals (Basel). 2023 Jan 23;13(3):388. doi: 10.3390/ani13030388 (PMC9913841; doi:10.3390/ani13030388)
Supplement: Supplementary file 1 [file animals-13-00388-s001.zip]

Archive with 1 entries (1 files):
- animals-2162613-supplementary.pdf
